# Supplementary material for: Performance assessment of disposable carbon-based immunosensors for the detection of SARS-CoV-2 infections
Source: Sci Rep. 2025 Mar 5;15:7741. doi: 10.1038/s41598-025-92104-7 (PMC11883031; doi:10.1038/s41598-025-92104-7)
Supplement: Supplementary file 2 — Supplementary Material 2 [file 41598_2025_92104_MOESM2_ESM.xlsx]

## Sheet: Hoja1
#	LAB code	Sensor ID	Years	Sex	MEDIA (Symptoms duration = Sample date - Symptoms start date, less than 8 days)	8 A 13 DIAS (Symptoms duration = Sample data - Symptoms start date)	MORE THAN 14 days (Symptoms duration = Sample date - Symptoms start date)	No Complications	Minor Complications (ADINAMIA)	Severe complications (Bleeding) - Yes or No	Critical complications (ICU patient)	Diseased	Fever	Expectoration	Cough	Respiratory problems	Anosmia	Mialgia	Artralgia	Headache	Odinofagia	Gastrointestinal
1	2119318	14001	31	MALE	7	NO	NO	YES	NO	NO	NO	NO	NO	NO	YES	NO	NO	NO	NO	YES	NO	NO
2	2116637	14003	21	FEMALE	1	NO	NO	YES	NO	NO	NO	NO	YES	NO	YES	NO	YES	NO	NO	YES	YES	YES
3	2116681	14004	37	FEMALE	3	NO	NO	YES	NO	NO	NO	NO	YES	NO	YES	NO	YES	NO	NO	YES	YES	NO
4	2116557	14005	39	FEMALE	NO	10	NO	YES	NO	NO	NO	NO	YES	NO	YES	NO	NO	NO	NO	YES	NO	NO
5	2112792	14006	39	FEMALE	6	NO	NO	YES	YES	NO	NO	NO	YES	NO	YES	NO	NO	NO	NO	YES	YES	NO
6	2112793	14007	52	MALE	NO	NO	16	YES	YES	NO	NO	NO	YES	NO	YES	NO	NO	NO	NO	YES	NO	YES
7	2100018	14009	21	MALE	6	NO	NO	YES	NO	NO	NO	NO	YES	NO	NO	NO	YES	YES	NO	YES	NO	NO
8	2100011	14010	25	FEMALE	NO	NO	15	YES	YES	NO	NO	NO	NO	NO	YES	NO	YES	NO	NO	NO	NO	NO
9	2100171	14011	21	MALE	5	NO	NO	YES	NO	NO	NO	NO	YES	NO	YES	NO	NO	NO	NO	NO	NO	NO
10	2103896	14012	51	FEMALE	1	NO	NO	YES	NO	NO	NO	NO	NO	NO	NO	NO	NO	NO	NO	NO	NO	NO
11	2103898	14013	41	FEMALE	1	NO	NO	YES	NO	NO	NO	NO	NO	NO	NO	NO	NO	NO	NO	NO	NO	NO
12	2103899	15001	29	MALE	1	NO	NO	YES	NO	NO	NO	NO	NO	NO	NO	NO	NO	NO	NO	NO	NO	NO
13	2103901	16001	24	MALE	1	NO	NO	YES	NO	NO	NO	NO	NO	NO	NO	NO	NO	NO	NO	NO	NO	NO
14	2103902	16002	26	FEMALE	1	NO	NO	YES	NO	NO	NO	NO	NO	NO	NO	NO	NO	NO	NO	NO	NO	NO
15	2100169	17001	68	FEMALE	NO	14	NO	NO	NO	NO	NO	YES	YES	NO	YES	NO	NO	NO	NO	NO	NO	NO
16	2104012	17002	57	MALE	1	NO	NO	YES	YES	NO	NO	NO	YES	NO	NO	YES	NO	NO	NO	NO	NO	NO
17	2104017	17003	29	MALE	1	NO	NO	YES	YES	NO	NO	NO	NO	NO	YES	NO	NO	NO	NO	NO	NO	YES
18	2104040	17004	45	FEMALE	NO	9	NO	YES	YES	NO	NO	NO	YES	NO	YES	NO	YES	NO	NO	YES	YES	NO
19	2104061	17005	9	FEMALE	2	NO	NO	YES	NO	NO	NO	NO	NO	NO	NO	NO	YES	NO	NO	YES	NO	NO
20	2104072	17006	57	FEMALE	2	NO	NO	YES	NO	NO	NO	NO	YES	NO	NO	NO	NO	NO	NO	NO	NO	NO
21	2104103	17007	33	MALE	2	NO	NO	YES	YES	NO	NO	NO	NO	NO	YES	NO	YES	NO	NO	NO	NO	NO
22	2104111	17008	9	MALE	1	NO	NO	YES	NO	NO	NO	NO	NO	NO	NO	NO	NO	NO	NO	NO	NO	NO
23	2104112	17009	30	MALE	2	NO	NO	YES	NO	NO	NO	NO	NO	NO	NO	NO	NO	NO	NO	NO	NO	NO
24	2104113	17010	39	FEMALE	2	NO	NO	YES	NO	NO	NO	NO	NO	NO	NO	NO	NO	NO	NO	NO	NO	NO
25	2103867	17011	32	MALE	1	NO	NO	YES	YES	NO	NO	NO	NO	NO	NO	NO	NO	NO	NO	YES	NO	NO
26	2103873	17012	10 MESES	FEMALE	6	NO	NO	YES	NO	NO	NO	NO	NO	NO	YES	NO	NO	NO	NO	NO	NO	NO
27	2103874	17013	28	MALE	1	NO	NO	YES	NO	NO	NO	NO	NO	NO	NO	NO	NO	NO	NO	NO	NO	NO
28	2103876	17014	35	MALE	1	NO	NO	YES	NO	NO	NO	NO	NO	NO	NO	NO	NO	NO	NO	NO	NO	NO
29	2103877	17015	58	MALE	1	NO	NO	YES	NO	NO	NO	NO	NO	NO	NO	NO	NO	NO	NO	NO	NO	NO
30	2103879	17016	49	MALE	1	NO	NO	YES	NO	NO	NO	NO	NO	NO	NO	NO	NO	NO	NO	NO	NO	NO
31	2103880	17017	60	FEMALE	1	NO	NO	YES	NO	NO	NO	NO	NO	NO	NO	NO	NO	NO	NO	NO	NO	NO
32	2103881	17018	35	FEMALE	1	NO	NO	YES	NO	NO	NO	NO	NO DATA	NO DATA	NO DATA	NO DATA	NO DATA	NO DATA	NO DATA	NO DATA	NO DATA	NO DATA
33	2103975	21001	54	FEMALE	5	NO	NO	YES	NO	NO	NO	NO	NO	NO	NO	NO	NO	NO	NO	NO	NO	NO
34	2103976	21004	19	MALE	1	NO	NO	YES	NO	NO	NO	NO	NO	NO	NO	NO	NO	NO	NO	NO	NO	NO
35	2103977	21005	82	FEMALE	NO	NO	15	NO	YES	NO	NO	NO	NO	NO	YES	NO	NO	YES	NO	NO	NO	NO
36	2103978	21006	35	FEMALE	NO	9	NO	YES	NO	NO	NO	NO	NO	NO	NO	NO	NO	NO	NO	NO	NO	NO
37	2103980	21007	35	FEMALE	7	NO	NO	YES	NO	NO	NO	NO	NO	NO	NO	NO	NO	NO	NO	NO	NO	NO
38	2116133	21008	27	FEMALE	5	NO	NO	YES	NO	NO	NO	NO	YES	NO	NO	NO	NO	NO	NO	YES	NO	NO
39	2116137	21009	23	FEMALE	5	NO	NO	NO	YES	NO	NO	NO	YES	NO	YES	NO	YES	NO	NO	NO	YES	NO
40	2116145	21010	36	MALE	5	NO	NO	NO	YES	NO	NO	NO	YES	NO	NO	NO	YES	NO	NO	YES	NO	NO
41	2116146	21011	18	MALE	6	NO	NO	YES	NO	NO	NO	NO	YES	NO	YES	NO	NO	NO	NO	NO	NO	NO
42	2116148	21012	37	FEMALE	6	NO	NO	NO	YES	NO	NO	NO	NO	NO	YES	NO	YES	NO	NO	YES	NO	NO
43	2103882	22001	51	FEMALE	1	NO	NO	YES	NO	NO	NO	NO	NO	NO	NO	NO	NO	NO	NO	NO	NO	NO
44	2103883	22002	72	MALE	1	NO	NO	NO	YES	NO	NO	NO	NO	NO	NO	NO	NO	NO	NO	YES	NO	NO
45	2105352	22003	37	MALE	NO	NO	NO	YES	NO	NO	NO	NO	YES	NO	YES	NO	NO	NO	NO	NO	NO	NO
46	2105353	22004	55	MALE	NO	11	NO	YES	NO	NO	NO	NO	NO	NO	YES	NO	NO	NO	NO	NO	NO	NO
47	2105356	22005	40	MALE	5	NO	NO	NO	YES	NO	NO	NO	NO	NO	NO	NO	YES	NO	NO	NO	NO	NO
48	2103919	22006	33	MALE	1	NO	NO	YES	NO	NO	NO	NO	NO	NO	NO	NO	NO	NO	NO	NO	NO	NO
49	2103920	22007	28	MALE	1	NO	NO	YES	NO	NO	NO	NO	NO	NO	NO	NO	NO	NO	NO	NO	NO	NO
50	2103921	22009	53	MALE	1	NO	NO	NO	NO	NO	NO	NO	NO	NO	NO	NO	NO	NO	NO	NO	NO	NO
51	2104624	24001	19	MALE	1	NO	NO	NO DATA	NO DATA	NO DATA	NO DATA	NO DATA	NO DATA	NO DATA	NO DATA	NO DATA	NO DATA	NO DATA	NO DATA	NO DATA	NO DATA	NO DATA
52	2104625	24002	54	MALE	1	NO	NO	YES	NO	NO	NO	NO	NO	NO	NO	NO	NO	NO	NO	NO	NO	NO
53	2104626	24003	64	FEMALE	1	NO	NO	NO DATA	NO DATA	NO DATA	NO DATA	NO DATA	NO DATA	NO DATA	NO DATA	NO DATA	NO DATA	NO DATA	NO DATA	NO DATA	NO DATA	NO DATA
54	2104627	24004	42	FEMALE	1	NO	NO	YES	NO	NO	NO	NO	NO	NO	NO	NO	NO	NO	NO	NO	NO	NO
55	2104628	24005	43	FEMALE	1	NO	NO	NO DATA	NO DATA	NO DATA	NO DATA	NO DATA	NO DATA	NO DATA	NO DATA	NO DATA	NO DATA	NO DATA	NO DATA	NO DATA	NO DATA	NO DATA
56	2104629	24006	26	MALE	1	NO	NO	NO DATA	NO DATA	NO DATA	NO DATA	NO DATA	NO DATA	NO DATA	NO DATA	NO DATA	NO DATA	NO DATA	NO DATA	NO DATA	NO DATA	NO DATA
57	2104630	24007	51	MALE	1	NO	NO	NO DATA	NO DATA	NO DATA	NO DATA	NO DATA	NO DATA	NO DATA	NO DATA	NO DATA	NO DATA	NO DATA	NO DATA	NO DATA	NO DATA	NO DATA
58	2104631	24008	49	FEMALE	1	NO	NO	NO DATA	NO DATA	NO DATA	NO DATA	NO DATA	NO DATA	NO DATA	NO DATA	NO DATA	NO DATA	NO DATA	NO DATA	NO DATA	NO DATA	NO DATA
59	2104632	24009	35	FEMALE	1	NO	NO	NO DATA	NO DATA	NO DATA	NO DATA	NO DATA	NO DATA	NO DATA	NO DATA	NO DATA	NO DATA	NO DATA	NO DATA	NO DATA	NO DATA	NO DATA
60	2104634	24010	24	FEMALE	1	NO	NO	NO DATA	NO DATA	NO DATA	NO DATA	NO DATA	NO DATA	NO DATA	NO DATA	NO DATA	NO DATA	NO DATA	NO DATA	NO DATA	NO DATA	NO DATA
61	2105402	24012	56	MALE	4	NO	NO	NO	YES	NO	NO	NO	NO	NO	NO	NO	NO	NO	NO	NO	YES	NO
62	2105702	24013	45	MALE	3	NO	NO	NO	YES	NO	NO	NO	NO	NO	YES	NO	NO	NO	NO	NO	NO	NO
63	2105785	24015	61	FEMALE	1	NO	NO	YES	NO	NO	NO	NO	YES	NO	YES	NO	NO	NO	NO	YES	NO	NO
64	2105786	24016	55	MALE	1	NO	NO	YES	NO	NO	NO	NO	NO	NO	NO	NO	NO	NO	NO	NO	NO	NO
65	2105791	24018	27	FEMALE	2	NO	NO	YES	NO	NO	NO	NO	NO	NO	YES	NO	NO	NO	NO	NO	NO	NO
66	2105805	24019	18	MALE	3	NO	NO	NO	YES	NO	NO	NO	YES	NO	NO	NO	NO	NO	NO	NO	YES	NO
67	2105829	24020	38	FEMALE	3	NO	NO	YES	NO	NO	NO	NO	NO	NO	NO	NO	NO	NO	NO	YES	NO	NO
68	2105833	24021	15	FEMALE	2	NO	NO	YES	NO	NO	NO	NO	NO	NO	NO	NO	NO	NO	NO	NO	NO	NO
69	2105839	24022	66	FEMALE	1	NO	NO	YES	NO	NO	NO	NO	YES	NO	YES	NO	YES	NO	NO	YES	NO	NO
70	2103924	24023	62	FEMALE	3	NO	NO	YES	NO	NO	NO	NO	YES	NO	YES	NO	NO	NO	NO	YES	YES	NO
71	2103926	24025	57	FEMALE	1	NO	NO	YES	NO	NO	NO	NO	NO	NO	NO	NO	NO	NO	NO	NO	YES	NO
72	2103927	24026	45	FEMALE	1	NO	NO	YES	NO	NO	NO	NO	NO	NO	NO	NO	NO	NO	NO	NO	NO	NO
73	2103928	24027	53	FEMALE	1	NO	NO	YES	NO	NO	NO	NO	NO	NO	NO	NO	NO	NO	NO	NO	NO	NO
74	2103929	24029	50	MALE	1	NO	NO	YES	NO	NO	NO	NO	YES	NO	YES	NO	NO	NO	NO	NO	NO	NO
75	2103930	24030	39	MALE	1	NO	NO	YES	NO	NO	NO	NO	NO	NO	NO	NO	NO	NO	NO	NO	NO	NO
76	2103931	25001	27	FEMALE	1	NO	NO	YES	NO	NO	NO	NO	NO	NO	NO	NO	NO	NO	NO	NO	NO	NO
77	2103932	25002	41	FEMALE	1	NO	NO	YES	NO	NO	NO	NO	NO	NO	NO	NO	NO	NO	NO	NO	NO	NO
78	2103933	25003	31	FEMALE	2	NO	NO	YES	NO	NO	NO	NO	NO	NO	NO	NO	NO	NO	YES	NO	NO	NO
79	2105845	25004	19	FEMALE	2	NO	NO	YES	NO	NO	NO	NO	NO	NO	YES	NO	NO	NO	NO	NO	NO	NO
80	2105974	25005	22	MALE	3	NO	NO	YES	NO	NO	NO	NO	NO	NO	YES	NO	YES	NO	NO	NO	NO	NO
81	2105976	25006	13	FEMALE	1	NO	NO	YES	NO	NO	NO	NO	NO	NO	NO	NO	NO	NO	NO	NO	NO	NO
82	2105981	25007	47	FEMALE	1	NO	NO	YES	NO	NO	NO	NO	NO	NO	NO	NO	NO	NO	NO	NO	NO	NO
83	2105995	25008	47	FEMALE	3	NO	NO	YES	NO	NO	NO	NO	YES	NO	NO	NO	NO	NO	NO	YES	YES	NO
84	2106140	25009	56	MALE	5	NO	NO	YES	NO	NO	NO	NO	NO	NO	NO	NO	NO	NO	NO	YES	NO	NO
85	2106143	25010	17	MALE	1	NO	NO	YES	NO	NO	NO	NO	NO	NO	NO	NO	NO	NO	NO	NO	NO	NO
86	2106152	25011	17	MALE	0	NO	NO	YES	NO	NO	NO	NO	NO	NO	NO	NO	NO	NO	NO	NO	NO	NO
87	2106162	25012	53	MALE	1	NO	NO	YES	NO	NO	NO	NO	NO	NO	NO	NO	NO	NO	NO	NO	NO	NO
88	2106168	25013	22	MALE	1	NO	NO	YES	NO	NO	NO	NO	NO	NO	YES	NO	NO	NO	NO	YES	NO	NO
89	2103964	26001	10	FEMALE	1	NO	NO	YES	NO	NO	NO	NO	NO	NO	NO	NO	NO	NO	NO	NO	NO	NO
90	2103953	26002	64	MALE	1	NO	NO	YES	NO	NO	NO	NO	NO	NO	NO	NO	NO	NO	NO	NO	NO	NO
91	2103954	26003	38	MALE	1	NO	NO	YES	NO	NO	NO	NO	YES	NO	NO	NO	NO	NO	NO	YES	NO	NO
92	2103955	26004	31	MALE	1	NO	NO	YES	NO	NO	NO	NO	YES	NO	NO	NO	NO	NO	NO	NO	NO	NO
93	2103956	26005	63	FEMALE	1	NO	NO	YES	NO	NO	NO	NO	NO	NO	NO	NO	NO	NO	NO	NO	NO	NO
94	2103957	26006	25	FEMALE	1	NO	NO	YES	NO	NO	NO	NO	NO	NO	YES	NO	NO	NO	NO	NO	YES	NO
95	2103959	26007	70	FEMALE	1	NO	NO	YES	NO	NO	NO	NO	NO	NO	YES	NO	NO	NO	NO	NO	YES	NO
96	2103960	26008	44	FEMALE	2	NO	NO	YES	NO	NO	NO	NO	NO	NO	NO	NO	NO	NO	NO	NO	NO	NO
97	2103962	26009	22	MALE	1	NO	NO	YES	NO	NO	NO	NO	NO	NO	YES	NO	NO	NO	NO	NO	NO	NO
98	2103963	26010	46	MALE	1	NO	NO	YES	NO	NO	NO	NO	NO	NO	NO	NO	NO	NO	NO	NO	NO	NO
99	2103900	150022	49	MALE	1	NO	NO	YES	NO	NO	NO	NO	NO	NO	NO	NO	NO	NO	NO	NO	NO	NO
100	2103904	7001	50	MALE	1	NO	NO	YES	NO	NO	NO	NO	NO	NO	NO	NO	NO	NO	NO	NO	NO	NO
101	2106516	26011	23	FEMALE	3	NO	NO	YES	NO	NO	NO	NO	NO	NO	NO	NO	NO	NO	NO	NO	NO	NO
102	2103908	7001	42	FEMALE	1	NO	NO	YES	NO	NO	NO	NO	NO	NO	NO	NO	NO	NO	NO	NO	NO	NO
103	2103905	7002	52	MALE	1	NO	NO	YES	NO	NO	NO	NO	NO	NO	NO	NO	NO	NO	NO	NO	NO	NO
104	2103906	7003	49	FEMALE	1	NO	NO	YES	NO	NO	NO	NO	NO	NO	NO	NO	NO	NO	NO	NO	NO	NO
105	2106516	26011	23	FEMALE	3	NO	NO	YES	NO	NO	NO	NO	NO	NO	NO	NO	NO	NO	NO	NO	YES	NO
106	2200067	26012	20	MALE	2	NO	NO	YES	NO	NO	NO	NO	YES	NO	NO	NO	NO	NO	NO	YES	NO	NO
107	2200122	26013	37	MALE	NO	8	NO	YES	NO	NO	NO	NO	YES	NO	YES	YES	NO	NO	NO	NO	NO	NO
108	2200477	26014	86	MALE	NO	10	NO	YES	NO	NO	NO	NO	NO	NO	YES	NO	NO	NO	NO	NO	NO	NO
109	2115936	26015	39	MALE	2	NO	NO	YES	NO	NO	NO	NO	YES	NO	NO	NO	NO	NO	NO	YES	NO	NO
110	2115956	26016	47	FEMALE	1	NO	NO	YES	NO	NO	NO	NO	YES	NO	YES	NO	NO	NO	NO	NO	NO	NO
111	2115957	26017	36	FEMALE	2	NO	NO	YES	NO	NO	NO	NO	YES	NO	NO	NO	NO	NO	NO	YES	NO	NO
112	2115959	26018	37	FEMALE	2	NO	NO	YES	NO	NO	NO	NO	NO	NO	YES	NO	NO	NO	NO	NO	NO	NO
113	2115969	26019	12	MALE	6	NO	NO	YES	NO DATA	NO	NO	NO	YES	NO	YES	NO	YES	NO	NO	NO	NO	NO
114	2115952	26020	8	FEMALE	NO DATA	NO DATA	NO DATA	NO DATA	NO DATA	NO DATA	NO DATA	NO DATA	NO DATA	NO DATA	NO DATA	NO DATA	NO DATA	NO DATA	NO DATA	NO DATA	NO DATA	NO DATA
115	2103965	26012	35	FEMALE	1	NO	NO	YES	NO	NO	NO	NO	NO	NO	NO	NO	NO	NO	NO	YES	NO	NO
116	2103966	26022	29	MALE	1	NO	NO	YES	NO	NO	NO	NO	NO	NO	NO	NO	NO	NO	NO	NO	NO	NO
117	2103967	26023	61	MALE	NO	8	NO	YES	NO	NO	NO	NO	NO	NO	NO	NO	NO	NO	NO	YES	NO	NO
118	2103968	26024	24	FEMALE	5	NO	NO	YES	NO	NO	NO	NO	NO	NO	YES	NO	NO	NO	NO	YES	NO	NO
119	2103969	26025	29	FEMALE	5	NO	NO	YES	NO	NO	NO	NO	NO	NO	YES	NO	NO	NO	NO	YES	NO	NO
120	2103970	26026	52	FEMALE	3	NO	NO	YES	NO	NO	NO	NO	YES	NO	NO	NO	NO	NO	NO	YES	YES	NO
121	2103971	26027	16	FEMALE	3	NO	NO	YES	NO	NO	NO	NO	NO	NO	YES	NO	NO	NO	NO	YES	YES	NO
122	2103972	26028	33	MALE	2	NO	NO	NO	YES	NO	NO	NO	NO	NO	NO	NO	NO	NO	NO	YES	NO	NO
123	2103973	26029	24	FEMALE	NO	8	NO	YES	NO	NO	NO	NO	NO	NO	YES	NO	NO	NO	NO	NO	NO	NO
124	2103973	26030	74	FEMALE	NO	8	NO	YES	NO	NO	NO	NO	NO	NO	NO	YES	NO	NO	NO	NO	NO	NO
125	2116007	27001	29	FEMALE	NO	9	NO	YES	YES	NO	NO	NO	NO	NO	YES	NO	YES	NO	NO	NO	NO	NO
126	2116008	27002	45	MALE	2	NO	NO	YES	NO	NO	NO	NO	NO	NO	YES	NO	NO	NO	NO	YES	NO	NO
127	2116012	27003	31	FEMALE	2	NO	NO	YES	NO	NO	NO	NO	NO	NO	YES	NO	YES	NO	NO	YES	NO	NO
128	2116018	27004	35	FEMALE	2	NO	NO	YES	NO	NO	NO	NO	YES	NO	YES	NO	NO	YES	NO	YES	NO	YES
129	2116021	27005	26	FEMALE	4	NO	NO	YES	YES	NO	NO	NO	YES	NO	YES	NO	YES	NO	NO	NO	NO	NO
130	2116026	27006	16	MALE	3	NO	NO	YES	NO	NO	NO	NO	NO DATA	NO DATA	NO DATA	NO DATA	YES	NO DATA	NO DATA	NO DATA	NO DATA	NO DATA
131	2116037	27006	42	MALE	2	NO	NO	YES	NO	NO	NO	NO	NO	NO	NO	NO	NO	NO	NO	NO	YES	NO
132	2116054	27008	16	FEMALE	NO	12	NO	NO	YES	NO	NO	NO	NO	NO	YES	NO	NO	NO	NO	YES	YES	NO
133	2116116	27009	30	FEMALE	1	NO	NO	YES	NO	NO	NO	NO	YES	NO	YES	NO	NO	NO	NO	YES	NO	YES
134	2116131	27010	37	MALE	5	NO	NO	YES	YES	NO	NO	NO	NO	NO	NO	NO	NO	NO	NO	YES	NO	YES
135	2103866	19001	34	MALE	2	NO	NO	YES	NO	NO	NO	NO	NO	NO	NO	NO	NO	NO	NO	NO	NO	NO
136	2103941	19002	59	FEMALE	2	NO	NO	YES	YES	NO	NO	NO	YES	NO	NO	NO	YES	NO	NO	NO	YES	NO
137	2103942	19003	72	MALE	5	NO	NO	YES	NO	NO	NO	NO	NO	NO	NO	NO	YES	NO	NO	NO	NO	NO
138	2103943	19004	64	FEMALE	NO	10	NO	YES	NO	NO	NO	NO	NO	NO	NO	NO	YES	NO	NO	NO	YES	NO
139	2103997	19005	66	MALE	4	NO	NO	YES	YES	NO	NO	NO	NO	NO	YES	NO	NO	NO	NO	NO	NO	NO
140	2103872	19006	25	FEMALE	1	NO	NO	YES	NO	NO	NO	NO	NO	NO	NO	NO	NO	NO	NO	NO	YES	NO
141	2103868	19007	58	FEMALE	2	NO	NO	YES	YES	NO	NO	NO	NO	NO	YES	NO	NO	NO	NO	NO	YES	NO
142	2103869	19008	25	FEMALE	1	NO	NO	YES	YES	NO	NO	NO	NO	NO	NO	NO	NO	NO	NO	NO	NO	NO
143	2103870	19009	32	FEMALE	1	NO	NO	YES	YES	NO	NO	NO	NO	NO	NO	NO	NO	NO	NO	YES	NO	NO
144	2103871	19010	10 meses	MALE	4	NO	NO	YES	YES	NO	NO	NO	NO	NO	YES	NO	NO	NO	NO	NO	NO	NO
145	2103757	19011	73	FEMALE	0	NO	NO	YES	NO	NO	NO	NO	NO	NO	YES	NO	YES	NO	NO	YES	YES	NO
146	2103758	19013	40	FEMALE	0	NO	NO	YES	YES	NO	NO	NO	NO	NO	YES	NO	YES	NO	NO	YES	YES	NO
147	2103759	19014	19	MALE	0	NO	NO	YES	NO	NO	NO	NO	NO	NO	NO	NO	YES	NO	NO	YES	YES	NO
148	2104114	19015	43	FEMALE	2	NO	NO	YES	NO	NO	NO	NO	NO	NO	NO	NO	NO	NO	NO	NO	NO	NO
149	2104115	19016	34	FEMALE	1	NO	NO	YES	NO	NO	NO	NO	NO	NO	NO	NO	NO	NO	NO	NO	NO	NO
150	2104116	19017	39	MALE	1	NO	NO	YES	NO	NO	NO	NO	NO	NO	NO	NO	NO	NO	NO	NO	NO	NO
151	2105125	19018	26	FEMALE	3	NO	NO	YES	NO	NO	NO	NO	NO	NO	YES	NO	NO	NO	NO	NO	YES	NO
152	2105128	19019	42	FEMALE	NO	NO	16	YES	NO	NO	NO	NO	NO	NO	NO	NO	NO	NO	NO	YES	NO	NO
153	2105131	19020	26	MALE	5	NO	NO	YES	NO	NO	NO	NO	NO	NO	YES	NO	NO	NO	NO	NO	YES	NO
154	2105140	19021	54	FEMALE	1	NO	NO	YES	NO	NO	NO	NO	NO	NO	NO	YES	NO	NO	NO	NO	NO	NO
155	2103884	19022	54	MALE	1	NO	NO	YES	NO	NO	NO	NO	NO	NO	NO	NO	NO	NO	NO	NO	NO	NO
156	2103885	19023	30	FEMALE	1	NO	NO	YES	NO	NO	NO	NO	NO	NO	NO	NO	NO	NO	NO	YES	NO	NO
157	2103886	20001	44	FEMALE	1	NO	NO	YES	NO	NO	NO	NO	NO	NO	NO	NO	NO	NO	NO	NO	NO	NO
158	2103887	20002	20	FEMALE	1	NO	NO	YES	NO	NO	NO	NO	NO	NO	NO	NO	NO	NO	NO	NO	NO	NO
159	2103888	20003	80	MALE	1	NO	NO	YES	NO	NO	NO	NO	NO	NO	NO	NO	NO	NO	NO	NO	NO	NO
160	2103889	20004	26	FEMALE	1	NO	NO	YES	NO	NO	NO	NO	NO	NO	YES	NO	NO	NO	NO	YES	NO	NO
161	2103890	20005	61	FEMALE	1	NO	NO	YES	NO	NO	NO	NO	NO	NO	NO	NO	NO	NO	NO	NO	NO	NO
162	2103891	20006	62	MALE	2	NO	NO	YES	YES	NO	NO	NO	NO	NO	YES	NO	NO	NO	NO	YES	YES	NO
163	2103892	20007	44	MALE	0	NO	NO	YES	NO	NO	NO	NO	NO	NO	NO	NO	NO	NO	NO	NO	NO	NO
164	2103893	20008	36	MALE	1	NO	NO	YES	NO	NO	NO	NO	NO	NO	NO	NO	NO	NO	NO	NO	NO	NO
165	2105141	23001	54	MALE	1	NO	NO	YES	NO	NO	NO	NO	NO	NO	NO	NO	NO	NO	NO	NO	NO	NO
166	2105153	23002	39	FEMALE	1	NO	NO	YES	YES	NO	NO	NO	YES	NO	YES	NO	NO	NO	NO	YES	NO	YES
167	2105160	23003	63	FEMALE	3	NO	NO	YES	YES	NO	NO	NO	NO	NO	YES	NO	NO	NO	NO	NO	NO	NO
168	2105162	23004	68	MALE	3	NO	NO	YES	YES	NO	NO	NO	YES	NO	YES	NO	NO	NO	NO	YES	NO	YES
169	2105169	23005	51	MALE	1	NO	NO	YES	NO	NO	NO	NO	NO	NO	NO	NO	NO	NO	NO	NO	NO	NO
170	2105175	23006	32	MALE	1	NO	NO	YES	NO	NO	NO	NO	NO	NO	NO	NO	NO	NO	NO	NO	NO	NO
171	2105183	23007	52	MALE	1	NO	NO	YES	NO	NO	NO	NO	NO	NO	NO	NO	NO	NO	NO	NO	NO	NO
172	2105250	23008	55	FEMALE	NO	8	NO	YES	NO	NO	NO	NO	YES	NO	NO	NO	YES	NO	NO	YES	NO	YES
173	2105271	23009	30	MACULINO	1	NO	NO	YES	NO	NO	NO	NO	NO	NO	NO	NO	NO	NO	NO	NO	NO	NO
174	2105272	23010	73	FEMALE	NO	8	NO	YES	NO	NO	NO	NO	YES	NO	YES	NO	NO	NO	NO	YES	NO	NO
175	2103895	23011	38	FEMALE	0	NO	NO	YES	NO	NO	NO	NO	NO	NO	NO	NO	NO	NO	NO	NO	NO	NO
176	2103897	23012	46	MACULINO	1	NO	NO	YES	NO	NO	NO	NO	NO	NO	NO	NO	NO	NO	NO	YES	NO	NO
177	2103911	23013	44	FEMALE	1	NO	NO	YES	NO	NO	NO	NO	NO	NO	NO	NO	NO	NO	NO	NO	NO	NO
178	2103912	23014	37	FEMALE	1	NO	NO	YES	NO	NO	NO	NO	NO	NO	NO	NO	NO	NO	NO	NO	NO	NO
179	2103913	23015	52	FEMALE	1	NO	NO	YES	NO	NO	NO	NO	NO	NO	NO	NO	NO	NO	NO	NO	NO	NO
180	2103914	23016	39	MALE	1	NO	NO	YES	NO	NO	NO	NO	NO	NO	NO	NO	NO	NO	NO	NO	NO	NO
181	2103915	23017	39	MALE	1	NO	NO	YES	NO	NO	NO	NO	NO	NO	NO	NO	NO	NO	NO	NO	NO	NO
182	2103916	23018	59	FEMALE	1	NO	NO	YES	NO	NO	NO	NO	NO	NO	NO	NO	NO	NO	NO	NO	NO	NO
183	2103917	23019	25	MALE	1	NO	NO	YES	NO	NO	NO	NO	NO	NO	NO	NO	NO	NO	NO	NO	NO	NO
184	2103918	23020	32	FEMALE	1	NO	NO	YES	NO	NO	NO	NO	NO	NO	NO	NO	NO	NO	NO	NO	NO	NO
185	2103878	23021	32	FEMALE	1	NO	NO	YES	NO	NO	NO	NO	NO	NO	NO	NO	NO	NO	NO	NO	NO	NO
186	2103894	23022	10	MALE	0	NO	NO	YES	NO	NO	NO	NO	NO	NO	NO	NO	NO	NO	NO	NO	NO	NO
187	2103979	23023	54	FEMALE	6	NO	NO	YES	NO	NO	NO	NO	NO	NO	NO	NO	YES	NO	NO	NO	YES	NO
188	2104029	23024	28	FEMALE	1	NO	NO	YES	NO	NO	NO	NO	YES	NO	NO	NO	NO	NO	NO	NO	YES	NO
189	2105351	22022	29	MALE	NO	11	NO	YES	NO	NO	NO	NO	NO	NO	YES	NO	NO	NO	NO	NO	NO	NO
190	2105357	23026	36	FEMALE	NO	8	NO	YES	NO	NO	NO	NO	NO	NO	NO	NO	YES	NO	NO	NO	NO	NO
191	2105358	23027	63	FEMALE	7	NO	NO	YES	NO	NO	NO	NO	NO	NO	NO	NO	YES	NO	NO	NO	NO	NO
192	2105359	23028	30	FEMALE	7	NO	NO	YES	NO	NO	NO	NO	NO	NO	NO	NO	YES	NO	NO	YES	NO	NO
193	2105386	23029	24	FEMALE	4	NO	NO	YES	NO	NO	NO	NO	NO	NO	NO	NO	NO	NO	NO	NO	YES	NO
194	2105396	20009	38	MALE	1	NO	NO	YES	NO	NO	NO	NO	NO	NO	NO	NO	NO	NO	NO	NO	NO	NO
195	2200015	20010	24	MALE	NO	13	NO	YES	NO	NO	NO	NO	NO	NO	NO	NO	NO	NO	NO	NO	NO	NO
196	2200022	22010	22	MALE	7	NO	NO	YES	NO	NO	NO	NO	YES	NO	YES	NO	NO	NO	NO	YES	NO	NO
197	2200026	22011	31	FEMALE	NO DATA	NO DATA	NO DATA	NO DATA	NO DATA	NO DATA	NO DATA	NO DATA	NO DATA	NO DATA	NO DATA	NO DATA	NO DATA	NO DATA	NO DATA	NO DATA	NO DATA	NO DATA
198	2200037	22012	54	FEMALE	NO DATA	NO DATA	NO DATA	NO DATA	NO DATA	NO DATA	NO DATA	NO DATA	NO DATA	NO DATA	NO DATA	NO DATA	NO DATA	NO DATA	NO DATA	NO DATA	NO DATA	NO DATA
199	2200041	22013	37	FEMALE	5	NO	NO	YES	YES	NO	NO	NO	YES	NO	YES	NO	NO	NO	NO	YES	YES	NO
200	2200326	22015	24	MALE	2	NO	NO	YES	NO	NO	NO	NO	NO	NO	YES	YES	NO	NO	NO	NO	NO	NO
201	2200343	22016	28	MALE	3	NO	NO	NO	YES	NO	NO	NO	NO	NO	NO	NO	NO	NO	NO	NO	NO	YES
202	2103910	22018	31	FEMALE	1	NO	NO	YES	NO	NO	NO	NO	NO	NO	NO	NO	NO	NO	NO	NO	NO	NO
203	2103922	22019	43	FEMALE	1	NO	NO	YES	NO	NO	NO	NO	NO	NO	NO	NO	NO	NO	NO	NO	NO	NO
204	2103923	22021	44	FEMALE	1	NO	NO	YES	NO	NO	NO	NO	NO	NO	NO	NO	NO	NO	NO	NO	NO	NO
205	2103934	25014	27	FEMALE	1	NO	NO	YES	NO	NO	NO	NO	NO	NO	NO	NO	NO	NO	NO	NO	NO	NO
206	2103935	25015	23	MALE	3	NO	NO	YES	NO	NO	NO	NO	NO	NO	NO	NO	NO	NO	NO	NO	NO	YES
207	2103936	25016	43	FEMALE	1	NO	NO	YES	NO	NO	NO	NO	NO	NO	NO	NO	NO	NO	NO	NO	NO	NO
208	2103937	25017	18	FEMALE	5	NO	NO	YES	NO	NO	NO	NO	NO	NO	NO	NO	NO	NO	NO	NO	NO	NO
209	2103938	25018	50	FEMALE	3	NO	NO	YES	NO	NO	NO	NO	NO	NO	NO	NO	NO	NO	NO	NO	NO	NO						31		38.8468
210	2103939	25019	30	FEMALE	1	NO	NO	YES	NO	NO	NO	NO	NO	NO	NO	NO	NO	NO	NO	NO	NO	NO						21
211	2103940	25020	30	FEMALE	1	NO	NO	YES	NO	NO	NO	NO	NO	NO	NO	NO	NO	NO	NO	NO	NO	NO						37
212	2103946	25021	44	FEMALE	1	NO	NO	YES	NO	NO	NO	NO	NO	NO	NO	NO	NO	NO	NO	NO	NO	NO						39
213	2103947	25022	11	FEMALE	1	NO	NO	YES	NO	NO	NO	NO	NO	NO	NO	NO	NO	NO	NO	NO	NO	NO						39
214	2103948	25023	81	MALE	1	NO	NO	YES	NO	NO	NO	NO	NO	NO	NO	NO	NO	NO	NO	NO	NO	NO						52
215	2106331	25024	28	FEMALE	5	NO	NO	YES	NO	NO	NO	NO	NO	NO	YES	NO	NO	NO	NO	NO	NO	NO						21
216	2106332	25025	64	FEMALE	1	NO	NO	YES	YES	NO	NO	NO	NO	NO	YES	NO	NO	NO	NO	YES	YES	NO						25
217	2106334	25026	38	FEMALE	1	NO	NO	YES	YES	NO	NO	NO	YES	NO	YES	YES	NO	NO	NO	NO	NO	YES						21
218	2106350	25027	21	FEMALE	1	NO	NO	YES	YES	NO	NO	NO	NO	NO	YES	NO	NO	NO	NO	YES	YES	NO						51
219	2106364	25028	10	FEMALE	1	NO	NO	YES	NO	NO	NO	NO	NO	NO	NO	NO	NO	NO	NO	NO	NO	NO						41
220	2106509	25029	27	MALE	3	NO	NO	YES	NO	NO	NO	NO	NO	NO	NO	NO	NO	NO	NO	NO	NO	NO						29
221	2106510	25030	37	FEMALE	6	NO	NO	YES	YES	NO	NO	NO	NO	NO	NO	NO	YES	NO	NO	NO	YES	NO						24
222	2106511	22023	25	FEMALE	5	NO	NO	YES	YES	NO	NO	NO	NO	NO	NO	NO	NO	NO	NO	NO	YES	NO						26
223	2106512	22024	20	MALE	6	NO	NO	YES	NO	NO	NO	NO	NO	NO	NO	NO	NO	NO	NO	NO	NO	NO						68
224	2106514	22025	21	MALE	6	NO	NO	YES	NO	NO	NO	NO	NO	NO	NO	NO	NO	NO	NO	NO	NO	NO						57
																												29
																												45
																												9
																												57
																												33
																												9
																												30
																												39
																												32
																												10 MESES
																												28
																												35
																												58
																												49
																												60
																												35
																												54
																												19
																												82
																												35
																												35
																												27
																												23
																												36
																												18
																												37
																												51
																												72
																												37
																												55
																												40
																												33
																												28
																												53
																												19
																												54
																												64
																												42
																												43
																												26
																												51
																												49
																												35
																												24
																												56
																												45
																												61
																												55
																												27
																												18
																												38
																												15
																												66
																												62
																												57
																												45
																												53
																												50
																												39
																												27
																												41
																												31
																												19
																												22
																												13
																												47
																												47
																												56
																												17
																												17
																												53
																												22
																												10
																												64
																												38
																												31
																												63
																												25
																												70
																												44
																												22
																												46
																												49
																												50
																												23
																												42
																												52
																												49
																												23
																												20
																												37
																												86
																												39
																												47
																												36
																												37
																												12
																												8
																												35
																												29
																												61
																												24
																												29
																												52
																												16
																												33
																												24
																												74
																												29
																												45
																												31
																												35
																												26
																												16
																												42
																												16
																												30
																												37
																												34
																												59
																												72
																												64
																												66
																												25
																												58
																												25
																												32
																												10 meses
																												73
																												40
																												19
																												43
																												34
																												39
																												26
																												42
																												26
																												54
																												54
																												30
																												44
																												20
																												80
																												26
																												61
																												62
																												44
																												36
																												54
																												39
																												63
																												68
																												51
																												32
																												52
																												55
																												30
																												73
																												38
																												46
																												44
																												37
																												52
																												39
																												39
																												59
																												25
																												32
																												32
																												10
																												54
																												28
																												29
																												36
																												63
																												30
																												24
																												38
																												24
																												22
																												31
																												54
																												37
																												24
																												28
																												31
																												43
																												44
																												27
																												23
																												43
																												18
																												50
																												30
																												30
																												44
																												11
																												81
																												28
																												64
																												38
																												21
																												10
																												27
																												37
																												25
																												20
																												21

## Sheet: Sheet1
		Años					Duration of symptoms
		31	Average	38.5074			7	Average	5.36765
		21	Std	16.6582			3	std	2.0726
		37					6
		39					6
		39					5		Note: calculation considering only 3 to 7 day range
		52					6
		21					5
		25					7
		21					5
		51					5
		41					5
		29					6
		24					6
		26					5
		68					4
		57					3
		29					3
		45					3
		9					3
		57					3
		33					3
		9					5
		30					3
		39					3
		32					6
		0.83					5
		28					5
		35					3
		58					3
		49					4
		60					3
		35					5
		54					5
		19					4
		82					4
		35					3
		35					5
		27					3
		23					3
		36					6
		18					7
		37					7
		51					4
		72					7
		37					5
		55					3
		40					3
		33					5
		28					3
		53					5
		19					3
		54					6
		64					5
		42					6
		43					6
		26					10
		51					9
		49					9
		35					8
		24					10
		56					8
		45					8
		61					8
		55					9
		27					10
		18					8
		38					8
		15					8
		66
		62
		57
		45
		53
		50
		39
		27
		41
		31
		19
		22
		13
		47
		47
		56
		17
		17
		53
		22
		10
		64
		38
		31
		63
		25
		70
		44
		22
		46
		49
		50
		23
		42
		52
		49
		23
		20
		37
		86
		39
		47
		36
		37
		12
		8
		35
		29
		61
		24
		29
		52
		16
		33
		24
		74
		29
		45
		31
		35
		26
		16
		42
		16
		30
		37
		34
		59
		72
		64
		66
		25
		58
		25
		32
		0.83
		73
		40
		19
		43
		34
		39
		26
		42
		26
		54
		54
		30
		44
		20
		80
		26
		61
		62
		44
		36
		54
		39
		63
		68
		51
		32
		52
		55
		30
		73
		38
		46
		44
		37
		52
		39
		39
		59
		25
		32
		32
		10
		54
		28
		29
		36
		63
		30
		24
		38
		24
		22
		31
		54
		37
		24
		28
		31
		43
		44
		27
		23
		43
		18
		50
		30
		30
		44
		11
		81
		28
		64
		38
		21
		10
		27
		37
		25
		20
		21
